# Supplementary material for: Functional and transcriptomic characterization of carboplatin-resistant A2780 ovarian cancer cell line
Source: Biol Res. 2019 Mar 21;52:13. doi: 10.1186/s40659-019-0220-0 (PMC6427839; doi:10.1186/s40659-019-0220-0)
Supplement: Supplementary file 1 — Additional file 1: Table S1. Gene list of 156 transcripts. [file 40659_2019_220_MOESM1_ESM.xlsx]

## Sheet: Gene list
target_id	ext_gene	pval	qval	fold_change	gene_type
ENSG00000162624.14	LHX8	1.67958e-55	4.10976e-51	-6.37114	protein_coding
ENSG00000154165.4	GPR15	4.86726e-35	3.9699e-31	-5.52454	protein_coding
ENSG00000168081.8	PNOC	2.45455e-26	1.20121e-22	-5.29186	protein_coding
ENSG00000120094.7	HOXB1	9.21734e-21	1.87949e-17	-4.95264	protein_coding
ENSG00000078053.16	AMPH	0.00372779	0.251282	-4.58271	protein_coding
ENSG00000169306.9	IL1RAPL1	0.000218761	0.027696	-4.56586	protein_coding
ENSG00000139292.12	LGR5	8.62024e-09	4.79383e-06	-4.563	protein_coding
ENSG00000155307.18	SAMSN1	0.0277396	0.741815	-4.54563	protein_coding
ENSG00000109929.9	SC5D	1.13976e-06	0.000353022	-4.49052	protein_coding
ENSG00000163395.16	IGFN1	1.10365e-24	3.85789e-21	-4.46302	protein_coding
ENSG00000150893.10	FREM2	0.00995761	0.456036	-4.43118	protein_coding
ENSG00000099957.16	P2RX6	4.8011e-07	0.000167826	-3.95434	protein_coding
ENSG00000115461.4	IGFBP5	1.3894e-12	1.17232e-09	-3.94085	protein_coding
ENSG00000185885.15	IFITM1	4.7929e-11	3.40079e-08	-3.93875	protein_coding
ENSG00000163359.15	COL6A3	3.46597e-06	0.000921836	-3.93335	protein_coding
ENSG00000167311.13	ART5	3.47301e-05	0.00685331	-3.85951	protein_coding
ENSG00000138759.18	FRAS1	5.44578e-10	3.40798e-07	-3.78923	protein_coding
ENSG00000113721.13	PDGFRB	0.000375553	0.0419608	-3.77677	protein_coding
ENSG00000148677.6	ANKRD1	4.84471e-15	4.93938e-12	-3.74971	protein_coding
ENSG00000163053.10	SLC16A14	0.02431	0.70437	-3.72787	protein_coding
ENSG00000109255.11	NMU	3.96404e-05	0.00751907	-3.66643	protein_coding
ENSG00000074590.13	NUAK1	1.19223e-10	7.88451e-08	-3.66244	protein_coding
ENSG00000260903.2	XKR7	1.3211e-10	8.50684e-08	-3.59862	protein_coding
ENSG00000104332.11	SFRP1	0.033177	0.795444	-3.59706	protein_coding
ENSG00000229676.2	ZNF492	0.0217237	0.67429	-3.54105	protein_coding
ENSG00000256349.1	CTD-3074O7.11	0.0245857	0.706088	-3.54013	protein_coding
ENSG00000182447.4	RP11-80B17.1	0.000116604	0.0176123	-3.49533	protein_coding
ENSG00000196159.11	FAT4	0.000506905	0.0546408	-3.44988	protein_coding
ENSG00000122877.15	EGR2	0.0159748	0.5812	-3.43092	protein_coding
ENSG00000118523.5	CTGF	3.11087e-05	0.00634333	-3.40916	protein_coding
ENSG00000034971.16	MYOC	0.000963411	0.0870828	-3.37053	protein_coding
ENSG00000125378.15	BMP4	0.0472574	0.923572	-3.33671	protein_coding
ENSG00000152661.7	GJA1	4.60679e-06	0.00113862	-3.31554	protein_coding
ENSG00000089472.16	HEPH	0.0118666	0.506387	-3.26594	protein_coding
ENSG00000197594.11	ENPP1	3.02202e-06	0.000821621	-3.24389	protein_coding
ENSG00000140284.10	SLC27A2	0.0312258	0.778483	-3.22997	protein_coding
ENSG00000081842.17	PCDHA6	0.00247856	0.185474	-3.1946	protein_coding
ENSG00000142089.15	IFITM3	0.00111087	0.0988434	-3.18895	protein_coding
ENSG00000122756.14	CNTFR	0.00377382	0.252592	-3.18309	protein_coding
ENSG00000127324.8	TSPAN8	0.000197758	0.0270332	-3.16831	protein_coding
ENSG00000149212.11	SESN3	6.20593e-05	0.0110842	-3.06166	protein_coding
ENSG00000105605.7	CACNG7	4.36109e-06	0.00108889	-3.0615	protein_coding
ENSG00000143320.8	CRABP2	1.06299e-18	2.00079e-15	-3.01463	protein_coding
ENSG00000074660.15	SCARF1	0.0408678	0.867669	-3.01459	protein_coding
ENSG00000150551.10	LYPD1	0.0156032	0.57529	-3.0132	protein_coding
ENSG00000166510.13	CCDC68	0.0351647	0.814044	-3.00989	protein_coding
ENSG00000153233.12	PTPRR	0.0150975	0.564	-2.95728	protein_coding
ENSG00000109158.10	GABRA4	5.54881e-07	0.000188575	-2.94283	protein_coding
ENSG00000145632.14	PLK2	0.0270938	0.733424	-2.94257	protein_coding
ENSG00000185338.5	SOCS1	0.0142963	0.54904	-2.90416	protein_coding
ENSG00000278848.2	TP53TG3F	0.0342311	0.806161	-2.87784	protein_coding
ENSG00000170430.9	MGMT	0.0173654	0.596791	-2.87423	protein_coding
ENSG00000149596.6	JPH2	1.40199e-07	5.91469e-05	-2.8588	protein_coding
ENSG00000066185.12	ZMYND12	0.0294891	0.757031	-2.84818	protein_coding
ENSG00000248746.5	ACTN3	4.55724e-05	0.00844781	-2.82632	protein_coding
ENSG00000165923.15	AGBL2	0.0328645	0.794181	-2.80929	protein_coding
ENSG00000066032.18	CTNNA2	0.00520821	0.310072	-2.7945	protein_coding
ENSG00000147081.14	AKAP4	0.0349848	0.813903	-2.78133	protein_coding
ENSG00000184349.12	EFNA5	0.0063338	0.348996	-2.76461	protein_coding
ENSG00000118520.14	ARG1	0.0349855	0.813903	-2.74456	protein_coding
ENSG00000185201.16	IFITM2	1.20639e-30	7.37977e-27	-2.73987	protein_coding
ENSG00000185272.13	RBM11	0.0200019	0.641504	-2.72771	protein_coding
ENSG00000137801.10	THBS1	2.55745e-22	6.25784e-19	-2.71671	protein_coding
ENSG00000078596.10	ITM2A	7.61357e-05	0.0125876	-2.69215	protein_coding
ENSG00000165794.9	SLC39A2	3.73582e-05	0.00719779	-2.6569	protein_coding
ENSG00000171551.11	ECEL1	0.0295399	0.757031	-2.65444	protein_coding
ENSG00000131914.10	LIN28A	0.0120652	0.509374	-2.62908	protein_coding
ENSG00000006042.11	TMEM98	1.34203e-05	0.00298528	-2.62471	protein_coding
ENSG00000120549.17	KIAA1217	0.030093	0.766497	-2.61656	protein_coding
ENSG00000226124.7	FTCDNL1	0.00561424	0.324161	-2.60273	protein_coding
ENSG00000261832.6	RP11-435I10.4	0.0223167	0.681314	-2.59404	protein_coding
ENSG00000165617.14	DACT1	0.00612749	0.343021	-2.55518	protein_coding
ENSG00000113211.5	PCDHB6	0.00409545	0.26652	-2.55272	protein_coding
ENSG00000152217.17	SETBP1	0.00147405	0.125485	-2.49015	protein_coding
ENSG00000086205.17	FOLH1	4.47389e-11	3.31732e-08	-2.47611	protein_coding
ENSG00000164692.17	COL1A2	0.00264643	0.1933	-2.47577	protein_coding
ENSG00000163823.3	CCR1	0.0240253	0.702877	-2.4708	protein_coding
ENSG00000266964.5	FXYD1	0.0273359	0.733424	-2.4644	protein_coding
ENSG00000268964.1	ERVV-2	0.0195512	0.634479	-2.457	protein_coding
ENSG00000163590.13	PPM1L	0.0400746	0.859409	-2.34703	protein_coding
ENSG00000115616.2	SLC9A2	0.00724203	0.381086	-2.33906	protein_coding
ENSG00000173838.11	MARCH10	0.0498047	0.938884	-2.26587	protein_coding
ENSG00000138316.10	ADAMTS14	0.047489	0.923695	-2.22902	protein_coding
ENSG00000196218.12	RYR1	0.0112947	0.493518	-2.21925	protein_coding
ENSG00000168672.3	FAM84B	5.01498e-06	0.00121497	-2.16824	protein_coding
ENSG00000161940.10	BCL6B	0.00594434	0.337476	-2.10169	protein_coding
ENSG00000180628.14	PCGF5	3.34648e-05	0.0067119	-2.07303	protein_coding
ENSG00000130528.11	HRC	0.00284559	0.203	-2.05908	protein_coding
ENSG00000130822.15	PNCK	0.0232391	0.690933	-2.05804	protein_coding
ENSG00000165471.6	MBL2	3.56908e-16	4.85176e-13	-2.05636	protein_coding
ENSG00000184838.14	PRR16	0.00258733	0.190118	-2.05603	protein_coding
ENSG00000128591.15	FLNC	2.34565e-07	8.96806e-05	-2.04121	protein_coding
ENSG00000186462.8	NAP1L2	6.14781e-07	0.0002056	-2.03907	protein_coding
ENSG00000160801.13	PTH1R	0.0108934	0.483027	-2.02743	protein_coding
ENSG00000166407.13	LMO1	0.0480523	0.926026	-2.01875	protein_coding
ENSG00000111331.12	OAS3	3.36708e-08	1.61547e-05	2.07456	protein_coding
ENSG00000165556.9	CDX2	0.0375869	0.842595	2.10699	protein_coding
ENSG00000164946.19	FREM1	0.000100995	0.0155407	2.11014	protein_coding
ENSG00000038945.14	MSR1	0.025212	0.711547	2.13219	protein_coding
ENSG00000115263.14	GCG	0.0140084	0.545815	2.14593	protein_coding
ENSG00000107742.12	SPOCK2	0.00878957	0.422293	2.1555	protein_coding
ENSG00000182771.18	GRID1	0.000767875	0.0735687	2.19188	protein_coding
ENSG00000089558.8	KCNH4	0.0159865	0.5812	2.21835	protein_coding
ENSG00000198879.11	SFMBT2	0.00911208	0.430431	2.22431	protein_coding
ENSG00000188626.6	GOLGA8M	0.000769692	0.0735687	2.25358	protein_coding
ENSG00000176884.14	GRIN1	0.0416294	0.876189	2.27479	protein_coding
ENSG00000154342.5	WNT3A	0.0176628	0.601028	2.3398	protein_coding
ENSG00000163520.13	FBLN2	0.00135087	0.1168	2.38653	protein_coding
ENSG00000205002.3	AARD	0.0381269	0.84453	2.45045	protein_coding
ENSG00000178033.5	FAM26E	2.11723e-15	2.46697e-12	2.45508	protein_coding
ENSG00000213626.11	LBH	0.0109563	0.483043	2.48847	protein_coding
ENSG00000183722.7	LHFP	0.00361958	0.246021	2.5139	protein_coding
ENSG00000275342.4	PRAG1	0.0309932	0.776387	2.52707	protein_coding
ENSG00000145431.10	PDGFC	3.4593e-16	4.85176e-13	2.58724	protein_coding
ENSG00000089327.14	FXYD5	0.0172744	0.596201	2.60746	protein_coding
ENSG00000154277.12	UCHL1	1.66731e-07	6.79956e-05	2.67257	protein_coding
ENSG00000147869.4	CER1	0.00795809	0.401498	2.67258	protein_coding
ENSG00000106868.16	SUSD1	0.0319895	0.789031	2.701	protein_coding
ENSG00000059377.16	TBXAS1	0.0355961	0.816309	2.71979	protein_coding
ENSG00000152154.10	TMEM178A	0.000123483	0.0183823	2.74043	protein_coding
ENSG00000151689.12	INPP1	0.0177397	0.601059	2.77475	protein_coding
ENSG00000128285.4	MCHR1	0.00262417	0.192248	2.79483	protein_coding
ENSG00000020633.18	RUNX3	7.13792e-25	2.91096e-21	2.88234	protein_coding
ENSG00000116132.11	PRRX1	1.74323e-13	1.5234e-10	2.99636	protein_coding
ENSG00000264058.2	RP5-1028K7.3	0.0181891	0.607189	3.14616	protein_coding
ENSG00000139800.8	ZIC5	0.000138527	0.0204194	3.19228	protein_coding
ENSG00000018408.14	WWTR1	5.20523e-09	3.03254e-06	3.21391	protein_coding
ENSG00000109738.10	GLRB	0.0103182	0.466686	3.24805	protein_coding
ENSG00000186197.14	EDARADD	0.0176212	0.600518	3.26546	protein_coding
ENSG00000072041.16	SLC6A15	1.62163e-08	8.26659e-06	3.27545	protein_coding
ENSG00000285330.1	AC004067.6	0.0142269	0.548774	3.28785	protein_coding
ENSG00000179104.8	TMTC2	0.00392234	0.258695	3.32827	protein_coding
ENSG00000081189.15	MEF2C	0.00719399	0.380194	3.40868	protein_coding
ENSG00000046774.9	MAGEC2	0.000203719	0.0275404	3.44025	protein_coding
ENSG00000101871.14	MID1	9.61383e-05	0.0151644	3.55045	protein_coding
ENSG00000064218.4	DMRT3	2.16293e-07	8.53623e-05	3.59314	protein_coding
ENSG00000145681.10	HAPLN1	0.00210192	0.164142	3.62463	protein_coding
ENSG00000217236.1	SP9	2.51736e-05	0.00522011	3.67058	protein_coding
ENSG00000075223.13	SEMA3C	7.61312e-39	9.31428e-35	3.69082	protein_coding
ENSG00000151789.10	ZNF385D	0.00406212	0.265056	3.89868	protein_coding
ENSG00000145335.15	SNCA	0.00451408	0.281773	3.93297	protein_coding
ENSG00000139515.5	PDX1	9.25522e-08	4.11756e-05	4.00806	protein_coding
ENSG00000163132.6	MSX1	0.0083161	0.410638	4.05239	protein_coding
ENSG00000005513.9	SOX8	0.000386057	0.042744	4.11783	protein_coding
ENSG00000151834.15	GABRA2	3.94835e-11	3.11652e-08	4.28244	protein_coding
ENSG00000164176.12	EDIL3	0.00734103	0.3832	4.28457	protein_coding
ENSG00000141448.8	GATA6	1.81541e-05	0.00386272	4.29254	protein_coding
ENSG00000154930.14	ACSS1	4.36071e-09	2.60249e-06	4.32858	protein_coding
ENSG00000152977.9	ZIC1	1.71001e-14	1.60931e-11	4.41993	protein_coding
ENSG00000164451.13	CALHM4	1.53903e-15	1.98203e-12	4.54974	protein_coding
ENSG00000060718.21	COL11A1	2.48704e-14	2.2539e-11	4.61186	protein_coding
ENSG00000283154.2	IQCJ-SCHIP1	6.89509e-15	6.74864e-12	4.79894	protein_coding
ENSG00000196557.12	CACNA1H	3.80204e-15	4.04488e-12	4.8342	protein_coding
ENSG00000043355.11	ZIC2	9.77177e-05	0.0152296	5.01634	protein_coding
ENSG00000139330.5	KERA	0.000719831	0.0704744	5.12653	protein_coding
ENSG00000110492.15	MDK	5.41121e-05	0.00988111	5.63412	protein_coding
